# Supplementary material for: Long-Term Survival and Clinicopathological Implications of DNA Mismatch Repair Status in Endometrioid Endometrial Cancers in Hong Kong Chinese Women
Source: Biomedicines. 2021 Oct 4;9(10):1385. doi: 10.3390/biomedicines9101385 (PMC8533409; doi:10.3390/biomedicines9101385)
Supplement: Supplementary file 1 [file biomedicines-09-01385-s001.zip]

Archive with 1 entries (1 files):
- biomedicines-1388001-supplementary.pdf
